# Supplementary material for: A Nature-Inspired Nrf2 Activator Protects Retinal Explants from Oxidative Stress and Neurodegeneration
Source: Antioxidants (Basel). 2021 Aug 16;10(8):1296. doi: 10.3390/antiox10081296 (PMC8389314; doi:10.3390/antiox10081296)
Supplement: Supplementary file 1 [file antioxidants-10-01296-s001.zip]

Archive with 1 entries (1 files):
- antioxidants-1312448-supplementary.pdf
